# Supplementary material for: Risk Factors for Readmission Within 30 Days After Discharge Following Hip Fracture Surgery: A Systematic Review and Meta-Analysis
Source: J Clin Med. 2025 Apr 17;14(8):2779. doi: 10.3390/jcm14082779 (PMC12028098; doi:10.3390/jcm14082779)
Supplement: Supplementary file 1 [file jcm-14-02779-s001.zip]

Archive with 1 entries (1 files):
- jcm-3568110-supplementary.pdf
